# Supplementary material for: Fbw7 regulates apoptosis in activated B-cell like diffuse large B-cell lymphoma by targeting Stat3 for ubiquitylation and degradation
Source: J Exp Clin Cancer Res. 2017 Jan 10;36:10. doi: 10.1186/s13046-016-0476-y (PMC5223361; doi:10.1186/s13046-016-0476-y)
Supplement: Additional file 2: — Data of clinicpathological variables in 165 DLBCL cases. (XLS 314 kb) [file 13046_2016_476_MOESM2_ESM.xls]

## Sheet: Sheet1
Number	IHC score(Fbw7)	Fbw7 expression level	IHC score(pStat3)	Survival（months）	Age（years）	Sex	EBER virus	Tumor stage	DLBCL subtype	CD10	BCL6	MUM1
1	1	Low expression		1	57	Man	negative	Ⅳ	non-GCB	negative	positive	positive
2	0	Low expression		1	86	Woman	positive	Ⅳ	non-GCB	negative	positive	positive
3	1	Low expression		7	69	Man	negative	Ⅲ	GCB	positive	positive	positive
4	2	High expression	1	miss	77	Man	negative	Ⅳ	GCB	positive	positive	positive
5	2	High expression		32	46	Man	negative	Ⅳ	non-GCB	negative	negative	positive
6	1.5	High expression	1	45	46	Woman	negative	Ⅰ	non-GCB	negative	positive	positive
7	1	Low expression		14	24	Man	negative	Ⅲ	non-GCB	negative	positive	positive
8	0	Low expression		65	25	Man	negative	Ⅱ	GCB	positive	positive	positive
9	0	Low expression		5	63	Man	negative	Ⅲ	GCB	positive	positive	positive
10	0	Low expression		66	33	Man	negative	Ⅲ	non-GCB	negative	negative	positive
11	0	Low expression	1.5	1	68	Woman	positive	Ⅲ	non-GCB	negative	negative	positive
12	1	Low expression		75	84	Woman	negative	Ⅲ	GCB	positive	positive	positive
13	2	High expression	0	46	55	Woman	negative	Ⅱ	GCB	positive	positive	positive
14	1	Low expression		98	73	Man	negative	Ⅳ	GCB	positive	positive	positive
15	1	Low expression		24	54	Man	negative	Ⅱ	non-GCB	negative	negative	positive
16	0	Low expression		45	28	Man	negative	Ⅳ	non-GCB	negative	negative	positive
17	1	Low expression	0	3	47	Man	negative	Ⅳ	non-GCB	negative	negative	positive
18	0	Low expression		28	79	Woman	negative	Ⅱ	non-GCB	negative	negative	positive
19	1	Low expression		78	39	Woman	negative	Ⅱ	GCB	positive	positive	negative
20	2	High expression	1	75	23	Man	negative	Ⅳ	GCB	positive	negative	negative
21	0	Low expression	2	85	37	Man	negative	Ⅰ	non-GCB	negative	positive	positive
22	0	Low expression		65	45	Woman	negative	Ⅰ	non-GCB	negative	negative	positive
23	0	Low expression		79	62	Woman	negative	Ⅳ	non-GCB	negative	negative	positive
24	0	Low expression	1	1	32	Man	negative	Ⅳ	non-GCB	negative	positive	positive
25	0	Low expression		12	60	Woman	negative	Ⅰ	GCB	positive	positive	negative
26	0.5	Low expression		1	57	Man	negative	Ⅳ	non-GCB	negative	negative	positive
27	0	Low expression		76	60	Woman	negative	Ⅲ	non-GCB	negative	positive	positive
28	2	High expression		81	70	Woman	negative	Ⅳ	GCB	positive	negative	positive
29	1.5	High expression	0	66	48	Man	negative	Ⅰ	non-GCB	negative	positive	positive
30	1	Low expression		72	42	Woman	negative	Ⅱ	non-GCB	negative	positive	positive
31	1	Low expression		73	61	Woman	negative	Ⅲ	GCB	positive	positive	negative
32	1	Low expression	2	13	45	Man	negative	Ⅲ	non-GCB	negative	negative	positive
33	0	Low expression		27	79	Woman	negative	Ⅱ	non-GCB	negative	positive	positive
34	0.5	Low expression	1	64	45	Man	negative	Ⅰ	non-GCB	positive	negative	positive
35	1	Low expression	3	5	23	Man	negative	Ⅳ	non-GCB	negative	positive	positive
36	0	Low expression		93	53	Man	negative	Ⅲ	non-GCB	negative	positive	positive
37	0.5	Low expression	2	10	56	Man	negative	Ⅰ	non-GCB	negative	negative	positive
38	0	Low expression		74	63	Woman	negative	Ⅱ	non-GCB	negative	positive	positive
39	0	Low expression		1	83	Woman	negative	Ⅱ	non-GCB	negative	positive	positive
40	0	Low expression	2	20	56	Woman	negative	Ⅰ	non-GCB	negative	positive	positive
41	0.5	Low expression	2	26	52	Man	negative	Ⅱ	non-GCB	negative	positive	positive
42	0	Low expression		87	60	Man	negative	Ⅰ	GCB	positive	positive	positive
43	0	Low expression		94	65	Woman	negative	Ⅳ	GCB	positive	positive	positive
44	3	High expression		70	42	Man	negative	Ⅰ	non-GCB	negative	positive	positive
45	0	Low expression		16	29	Woman	negative	Ⅰ	GCB	negative	positive	negative
46	2	High expression	0	71	61	Man	positive	Ⅳ	GCB	negative	positive	negative
47	0	Low expression		16	44	Woman	negative	Ⅰ	non-GCB	negative	negative	positive
48	0	Low expression	2	25	75	Woman	positive	Ⅰ	non-GCB	negative	negative	positive
49	2	High expression		94	61	Man	negative	Ⅲ	non-GCB	negative	negative	positive
50	0.5	Low expression	1	72	44	Woman	negative	Ⅰ	non-GCB	negative	positive	positive
51	0	Low expression		16	51	Woman	negative	Ⅰ	non-GCB	negative	positive	positive
52	0	Low expression		5	55	Man	negative	Ⅰ	non-GCB	negative	positive	positive
53	0	Low expression		7	61	Man	negative	Ⅰ	non-GCB	negative	negative	positive
54	1	Low expression		1	48	Man	negative	Ⅰ	GCB	positive	positive	positive
55	1	Low expression	1	37	73	Woman	negative	Ⅰ	non-GCB	negative	positive	positive
56	0	Low expression		75	34	Man	negative	Ⅰ	GCB	positive	positive	positive
57	0	Low expression	1	34	29	Woman	negative	Ⅱ	non-GCB	negative	positive	positive
58	0	Low expression		77	61	Woman	negative	Ⅰ	non-GCB	negative	positive	positive
59	2	High expression		82	58	Woman	negative	Ⅳ	GCB	positive	positive	positive
60	0	Low expression		6	73	Man	positive	Ⅲ	non-GCB	negative	negative	positive
61	0	Low expression		8	60	Woman	negative	Ⅱ	GCB	positive	negative	positive
62	2	High expression		24	73	Man	negative	Ⅳ	non-GCB	negative	positive	positive
63	0	Low expression		84	66	Man	negative	Ⅱ	non-GCB	negative	positive	positive
64	0	Low expression		81	49	Woman	negative	Ⅳ	GCB	positive	negative	negative
65	2	High expression	1	115	31	Man	negative	Ⅰ	GCB	negative	positive	positive
66	2	High expression	1	64	40	Man	negative	Ⅲ	GCB	negative	negative	negative
67	1	Low expression		41	72	Woman	negative	Ⅱ	non-GCB	negative	negative	negative
68	0	Low expression		9	71	Man	negative	Ⅲ	non-GCB	negative	negative	positive
69	0	Low expression	2	1	67	Man	positive	Ⅰ	non-GCB	negative	negative	positive
70	1	Low expression	2	1	83	Woman	positive	Ⅲ	non-GCB	negative	negative	positive
71	1	Low expression		24	75	Woman	positive	Ⅰ	non-GCB	negative	positive	negative
72	1	Low expression		16	48	Man	positive	Ⅳ	non-GCB	negative	negative	positive
73	1	Low expression		8	76	Woman	negative	Ⅱ	non-GCB	negative	negative	positive
74	1	Low expression		48	55	Man	negative	Ⅰ	GCB	positive	positive	positive
75	0	Low expression		1	77	Woman	negative	Ⅰ	GCB	negative	positive	negative
76	0	Low expression		69	60	Woman	negative	Ⅱ	non-GCB	negative	positive	positive
77	0	Low expression		6	55	Man	negative	Ⅱ	non-GCB	negative	negative	positive
78	2	High expression	1	126	61	Man	positive	Ⅱ	GCB	negative	positive	negative
79	0	Low expression		62	77	Man	negative	Ⅰ	non-GCB	negative	positive	positive
80	0	Low expression	2	22	51	Woman	negative	Ⅰ	non-GCB	negative	negative	positive
81	1	Low expression		15	45	Woman	negative	Ⅰ	GCB	negative	positive	negative
82	2	High expression		29	45	Man	negative	Ⅳ	non-GCB	negative	positive	positive
83	0.5	Low expression	1	3	25	Woman	negative	Ⅰ	GCB	negative	positive	positive
84	2	High expression	0	86	68	Woman	positive	Ⅳ	GCB	negative	positive	negative
85	0	Low expression		20	55	Man	negative	Ⅲ	non-GCB	negative	positive	positive
86	0	Low expression		35	43	Man	negative	Ⅰ	non-GCB	negative	positive	positive
87	0	Low expression		44	66	Woman	negative	Ⅱ	non-GCB	positive	positive	positive
88	2	High expression	1	38	59	Man	negative	Ⅰ	GCB	negative	positive	negative
89	0	Low expression	1	12	39	Woman	negative	Ⅱ	non-GCB	negative	positive	positive
90	0	Low expression		47	42	Man	negative	Ⅱ	non-GCB	negative	positive	positive
91	1	Low expression	2	84	56	Man	negative	Ⅰ	non-GCB	negative	negative	positive
92	0	Low expression	1.5	27	68	Woman	negative	Ⅰ	non-GCB	negative	negative	negative
93	0	Low expression		24	74	Man	positive	Ⅱ	non-GCB	negative	positive	positive
94	1	Low expression		84	38	Man	positive	Ⅱ	GCB	positive	positive	negative
95	1.5	High expression	0.5	30	78	Man	negative	Ⅰ	non-GCB	negative	negative	negative
96	1	Low expression		9	33	Man	negative	Ⅲ	non-GCB	negative	positive	positive
97	1	Low expression		32	69	Woman	negative	Ⅱ	non-GCB	negative	positive	negative
98	0	Low expression		111	57	Man	negative	Ⅳ	non-GCB	negative	negative	positive
99	0	Low expression	1	57	41	Man	negative	Ⅱ	GCB	positive	positive	positive
100	3	High expression	1	99	11	Man	negative	Ⅰ	GCB	positive	positive	positive
101	0	Low expression		16	35	Woman	negative	Ⅰ	GCB	positive	positive	positive
102	0	Low expression		1	35	Man	negative	Ⅱ	non-GCB	negative	negative	positive
103	1	Low expression		1	66	Man	positive	Ⅳ	non-GCB	negative	negative	positive
104	0	Low expression		26	42	Woman	negative	Ⅲ	non-GCB	negative	negative	positive
105	0	Low expression		22	39	Woman	negative	Ⅰ	GCB	positive	negative	negative
106	0	Low expression		1	81	Woman	negative	Ⅲ	non-GCB	negative	negative	positive
107	1	Low expression		8	59	Man	negative	Ⅰ	non-GCB	positive	positive	positive
108	0.5	Low expression	2	1	53	Woman	negative	Ⅰ	non-GCB	negative	positive	negative
109	1	Low expression	1	5	70	Woman	negative	Ⅰ	non-GCB	negative	negative	positive
110	0	Low expression		11	67	Woman	positive	Ⅲ	non-GCB	negative	negative	positive
111	0	Low expression		44	75	Woman	positive	Ⅰ	non-GCB	negative	negative	positive
112	1	Low expression	3	3	68	Man	negative	Ⅲ	non-GCB	positive	positive	positive
113	0	Low expression	2	49	47	Man	negative	Ⅲ	non-GCB	negative	negative	negative
114	1	Low expression		14	70	Woman	positive	Ⅱ	non-GCB	negative	negative	positive
115	0	Low expression	0	61	29	Man	negative	Ⅰ	non-GCB	negative	negative	positive
116	0	Low expression		37	74	Man	negative	Ⅳ	non-GCB	negative	positive	positive
117	1	Low expression	1	76	61	Woman	negative	Ⅰ	non-GCB	negative	positive	positive
118	2	High expression	0	48	40	Man	negative	Ⅳ	non-GCB	negative	negative	positive
119	0	Low expression		43	54	Woman	negative	Ⅰ	non-GCB	negative	negative	positive
120	1	Low expression		12	59	Man	negative	Ⅰ	non-GCB	negative	positive	positive
121	0.5	Low expression		17	31	Woman	negative	Ⅱ	non-GCB	negative	negative	positive
122	1	Low expression		2	42	Man	negative	Ⅳ	GCB	positive	positive	negative
123	2	High expression	0	19	73	Man	negative	Ⅰ	non-GCB	negative	negative	positive
124	1	Low expression		78	26	Man	negative	Ⅰ	GCB	positive	positive	negative
125	0	Low expression		8	24	Man	positive	Ⅳ	non-GCB	negative	positive	positive
126	1	Low expression		34	39	Woman	negative	Ⅲ	non-GCB	negative	positive	positive
127	0	Low expression	1	70	53	Woman	negative	Ⅰ	non-GCB	negative	positive	negative
128	1	Low expression	1.5	16	72	Woman	negative	Ⅰ	non-GCB	negative	negative	positive
129	0	Low expression		2	27	Woman	negative	Ⅰ	non-GCB	negative	negative	positive
130	0	Low expression		84	51	Woman	negative	Ⅰ	non-GCB	negative	negative	negative
131	2	High expression		10	63	Man	negative	Ⅲ	non-GCB	negative	positive	positive
132	0	Low expression		73	39	Woman	negative	Ⅰ	non-GCB	negative	negative	positive
133	0	Low expression	1	21	64	Man	negative	Ⅰ	non-GCB	negative	negative	positive
134	1	Low expression		12	40	Man	negative	Ⅲ	non-GCB	negative	positive	positive
135	1	Low expression		5	74	Man	negative	Ⅳ	non-GCB	negative	positive	positive
136	1	Low expression		36	53	Man	negative	Ⅳ	non-GCB	negative	negative	positive
137	1	Low expression		93	38	Woman	negative	Ⅳ	non-GCB	negative	positive	positive
138	1	Low expression	1	36	61	Man	negative	Ⅳ	non-GCB	negative	positive	positive
139	2	High expression		6	35	Man	negative	Ⅰ	GCB	negative	positive	negative
140	1	Low expression		8	54	Woman	negative	Ⅲ	non-GCB	negative	negative	positive
141	1	Low expression		9	77	Man	negative	Ⅲ	non-GCB	negative	negative	positive
142	1.5	High expression	1	55	37	Man	positive	Ⅳ	non-GCB	negative	positive	positive
143	1	Low expression		1	61	Man	negative	Ⅱ	GCB	positive	positive	positive
144	1	Low expression	1	86	52	Man	negative	Ⅱ	non-GCB	negative	negative	positive
145	0	Low expression	3	60	63	Man	negative	Ⅲ	non-GCB	negative	positive	positive
146	1	Low expression		25	34	Woman	negative	Ⅳ	non-GCB	negative	positive	positive
147	3	High expression		91	68	Woman	negative	Ⅰ	GCB	positive	positive	positive
148	0	Low expression	1	24	46	Woman	negative	Ⅳ	non-GCB	negative	negative	positive
149	1	Low expression		86	43	Woman	negative	Ⅳ	non-GCB	negative	positive	positive
150	0	Low expression		15	54	Woman	negative	Ⅳ	non-GCB	negative	negative	negative
151	0	Low expression	1	2	53	Man	negative	Ⅰ	non-GCB	positive	positive	positive
152	2	High expression		44	57	Woman	negative	Ⅰ	GCB	positive	positive	positive
153	1	Low expression		2	77	Woman	negative	Ⅳ	non-GCB	negative	positive	positive
154	0	Low expression		2	54	Man	negative	Ⅳ	non-GCB	negative	negative	positive
155	2	High expression	0	64	77	Man	negative	Ⅰ	non-GCB	negative	positive	positive
156	1	Low expression		84	50	Man	negative	Ⅳ	GCB	positive	negative	positive
157	1	Low expression		91	69	Man	positive	Ⅳ	non-GCB	negative	negative	positive
158	0	Low expression	1	4	82	Man	positive	Ⅲ	non-GCB	negative	positive	positive
159	0.5	Low expression	0	89	61	Woman	positive	Ⅰ	non-GCB	negative	positive	positive
160	1	Low expression		24	65	Man	positive	Ⅰ	non-GCB	negative	positive	positive
161	2	High expression		96	43	Woman	negative	Ⅰ	non-GCB	negative	positive	positive
162	0	Low expression		3	64	Man	negative	Ⅳ	non-GCB	negative	positive	positive
163	0	Low expression		42	28	Man	positive	Ⅳ	non-GCB	negative	negative	positive
164	2	High expression	0	84	51	Man	negative	Ⅰ	GCB	positive	negative	positive
165	0	Low expression		85	63	Man	negative	Ⅱ	non-GCB	negative	positive	positive

## Sheet: Sheet2
芯片批次
是否该病死亡
病理号
SCORE
pstat3SCore
group2
levelFBW72
levelFBW7
pstat3level
存活（月）
死否1：死；0：活
姓名
性别
存活（月）_A
age
年龄
stage
分期
BCL6
CD10
MUM1
EBER
LDH值（0，未升高；1，升高）
IPI
aaIPI
NOSCNS
是否累及骨髓（是：1；否：0）
治疗方案1.RCHOP2.CHOP3.其他方案；4.未治疗
行为状态
LDH正常值109245
结外病变部位数量
@2008WHO
部位
病理诊断
CD5
SUR_1
HAZ_1
SE_1
CUM_1
SUR_2
HAZ_2
SE_2
CUM_2
SUR_3
HAZ_3
SE_3
CUM_3
SUR_4
HAZ_4
SE_4
CUM_4
SUR_5
HAZ_5
SE_5
CUM_5
SUR_6
HAZ_6
SE_6
CUM_6
SUR_7
HAZ_7
SE_7
CUM_7
SUR_8
HAZ_8
SE_8
CUM_8
SUR_9
HAZ_9
SE_9
CUM_9
SUR_10
HAZ_10
SE_10
CUM_10
SUR_11
HAZ_11
SE_11
CUM_11
SUR_12
HAZ_12
SE_12
CUM_12
SUR_13
HAZ_13
SE_13
CUM_13
SUR_14
HAZ_14
SE_14
CUM_14
SUR_15
HAZ_15
SE_15
CUM_15
SUR_16
HAZ_16
SE_16
CUM_16
SUR_17
HAZ_17
SE_17
CUM_17
SUR_18
HAZ_18
SE_18
CUM_18

## Sheet: Sheet3
2011	y	364145	1	2	2	2	1	1	1	1	蔡靖隆	1	1	2	57	2	4	3（60％）	0	3	0	1	4	3	N	0	3	2	344	肝，髂骨，L1椎体	nos				0.930435	0.0721033	0.0237241	1	0.930233	0.0723207	0.0224299	1	0.930233	0.0723207	0.0224299	1	0.930233	0.0723207	0.0224299
2011	y	396086	0	0	2	1	1	1	1	1	蔡勉	2	1	2	86	2	4	1	0	2	1	1	3	2	N	0		1	1160	有腹盆腔积液、胸腔积液	nos			0	0.930435	0.0721033	0.0237241	2	0.930233	0.0723207	0.0224299	2	0.930233	0.0723207	0.0224299	2	0.930233	0.0723207	0.0224299
2011	存活	415362	1	0	1	2	1	1	7	0	蔡祖群	1	88	2	69	2	3	1	2	2	0		NA		N	0	2	1	无	胰腺（脾原发，直接侵犯）	nos			0				19				77				77
2011	失访	351541	2	0	1	2	2	2			陈池	1		2	77	2	4	3	3	2	0	1	5	3	N	0	4	2	329	膀胱 直肠 前列腺 精囊腺	nos
2011	y	400082	2	0	2	2	2	1	32	1	陈春南	1	12	1	46	2	4	0	0	3	0	0	3	2	N	0	3	2	169	回肠、左肺下叶	nos		CD20(+++), CD79a(+++), CD10(-), bcl-6(±), bcl-2(+++),
MUM1(>98%), Ki-67(>98%), CD3(-), CD45RO(-), CD5(-), CyclinD1(-),
CD23（-), CD21(-), CD30(-), ALK(-), CD56(-), CD1389-)。
EB病毒原位杂交：EBERs（少数细胞+）		0.721739	0.326092	0.0417895	30	0.8	0.223144	0.08	5	0.64	0.446287	0.096	9	0.692308	0.367725	0.0905151	8	0.692308	0.367725	0.0905151	8	0.740741	0.300105	0.084337	7	0.444595	0.810591	0.0463368	63	0.785714	0.241162	0.0775443	6	0.758621	0.276253	0.0794627	7	0.426119	0.853036	0.0451444	68	0.421488	0.863965	0.0448907	69	0.758621	0.276253	0.0794627	7
2011	失访	303790	1.5	1	2	2	2	2	45	1	陈春英	2	>45	1	46	1	1	2	0	3	0	0	0	0	N	0	2	1	184	右髂骨多发骨质破坏	CD5+	骨		2	0.381869	0.962679	0.0453716	70	0.52	0.653926	0.09992	12	0.6	0.510826	0.0979796	10	0.576923	0.550046	0.0968907
2011	存活	439597	1	0	2	2	1	1	14	1	陈佛水	1	>14	1	24	2	3	1	0	1	0	0	1	1	N	0	1	1	172	无	nos			0	0.695652	0.362905	0.0429074	34	0.689922	0.371176	0.0407231	39	0.689922	0.371176	0.0407231	39	0.688925	0.372623	0.0408424
2011	存活	364885	0	1	1	1	1	1	65	1	陈昊欣	1	>44	1	25	1	2	3	3	3	0		NA		N	0	1	0	无	无	nos				0.615385	0.485508	0.077903	15	0.433708	0.835385	0.0436682	71	0.433708	0.835385	0.0436682	71	0.430166	0.843584	0.0437989
2011	y	447555	0	1	1	1	1	1	5	1	陈惠根	1	5	2	63	2	3	3	2	3	0	0	2	1	N	0	3	1	199	无	nos		CD20（+++），CD3（-），CD79a（+++），CD5（-），CD23（-），
CD10（++），CD21（-），CD30（-），ALK1（-），Bcl6（+++），
CD138（-），MUM1（+++），CyclinD1（-），Ki67（+>90%），
Bcl2（-）。	0	0.820513	0.197826	0.0614507	7	0.813953	0.205852	0.0342622	20	0.813953	0.205852	0.0342622	20	0.813953	0.205852	0.0342622	20	0.813953	0.205852	0.0342622	20	0.813953	0.205852	0.0342622	20	0.9	0.105361	0.0474342	4	0.8125	0.207639	0.0344991	20	0.783582	0.243879	0.0355743	25	0.857143	0.154151	0.0539949	6	0.857143	0.154151	0.0539949	6	0.783582	0.243879	0.0355743	25
2011	存活	371153	0	1	2	1	1	1	66	0	陈美捷	1	106	1	33	2	3	0	0	3	0	0	1	1	N	0	1	1	146	无	nos			0				73				78				78
2011	y	277258	0	1.5	2	1	1	2	1	1	陈卿	2	1	2	68	2	3	0	0	2	1	0	3	2	N	0	4	2	232	无	nos			0	0.930435	0.0721033	0.0237241	3	0.930233	0.0723207	0.0224299	3	0.930233	0.0723207	0.0224299	3	0.930233	0.0723207	0.0224299
2011	存活	448261	1	0	1	2	1	1	75	0	陈群	2	75	2	84	2	3	3	2	1	0		NA		N	0	3	1	无	无	nos		CD20（+++），CD3（-），CD45RO（-），CD79a（-），CD5（-），
CD23（+），CD10（++），CD21（），CD30（+），ALK1（-），
Bcl6（+++），CD138（-），MUM1（-），CyclinD1（-），
Ki67（+>80%），Bcl2（+）	0				18				77				77				78				84				86				17				86				92				19				19				95
2011	y	242814	2	0	1	2	2	1	46	1	陈燕芬	2	1	2	55	1	2	3	3	3	0	1	2	1	N	0	4	1	399	髋部软组织伴髋骨、耻骨破坏，腹膜后、盆腔、腹股沟淋巴结转移	nos	软t		0	0.948718	0.0526437	0.0353199	1	0.96	0.040822	0.0391918	1	0.56	0.579818	0.0992774	11	0.538462	0.619039	0.0977675
2011	存活	390217	1	0	1	2	1	1	98	0	陈于耀	1	98	2	73	2	4	3	3	3	0	0	3	1	N	0	2	1	122	右侧睾丸，双肺多发结节	nos							20				78				78
2011	存活	388827	1	0	2	2	1	1	24	1	陈裕兴	1	24	2	54	1	2	0	0	3	0	0	0	0	N	0	2	1	160	无	nos				0.565217	0.570545	0.0462269	45	0.55814	0.583146	0.0437239	53	0.55814	0.583146	0.0437239	53	0.555837	0.58728	0.0438918
2011	y	349000	0	0	2	1	1	1	45	1	陈展如	1	45	1	28	2	4	0	0	3	0	0	1	1	N	1	2	1	133	骨髓	nos			0	0.381869	0.962679	0.0453716	71	0.425822	0.853734	0.0435804	74	0.425822	0.853734	0.0435804	74	0.4222	0.862276	0.0437062
2011	失访	288390	1	0	2	2	1	1	3	1	陈镇州	1		1	47	2	4				0	1	4	3	N	0	2	4	332	LP多发性骨转移（脊柱多个椎体，右侧髂骨）	nos				0.869565	0.139762	0.031405	13	0.860465	0.150282	0.030508	15	0.860465	0.150282	0.030508	15	0.860465	0.150282	0.030508
2011	存活	433886	0	0	2	1	1	1	28	1	崔兰仙	2	>16	2	79	1	2	0	0	3	0	0	1	0	N	0	2	1	215	无	nos				0.504348	0.684489	0.0466235	57	0.511628	0.670158	0.0440106	63	0.511628	0.670158	0.0440106	63	0.508865	0.675573	0.0441735
2011	存活	441091	1	0	1	2	1	1	78	0	代玉英	2	78	1	39	1	2	1	3	0	0		NA		N	0	1	1	无	结肠	nos	胃肠道		0				18				77				77
2011	存活	447461/447343/447111	2	1	1	2	2	2	75	0	邓刘华	1	75	1	23	2	4	0	3	0	0	0	1	1	N	1	2	1	160	骨髓、骨	nos	骨	CD20（+++），CD3（-），CD45RO（+++），CD79a（+++），CD5（-），
CD23（-），CD10（+++），CD21（+++），CD30（-），ALK1（-），
Bcl6（-），CD138（-），MUM1（-），CyclinD1（-），Ki67（90%+），
Bcl2（-），Ki67（90%+），CD10（+++）	0				18				14				14				14				14				13				17				13				14				19				19				13
2011	存活	329491	0	2	2	1	1	2	85	0	邓振新	1	125	1	37	1	1	2	0		0	0	0	0	N	0	2	0	147	无	nos			0				73				78				78
2011	y	365885	0	2	2	1	1	1	65	0	丁玉娇	2	65	1	45	1	1	0	0	3	0	0	0	0	C	0	3	1	182	脑实质	CNS-	脑						73				77				77
2011	存活	437811	0	1	2	1	1	1	79	0	杜陈英	2	79	2	62	2	4	0	0	3	0	0	2	1	N	1	1	1	186	骨髓	nos			0				73				77				77
2011	失访	266649 267020	0	0	2	1	1	2	1	1	杜舜浩	1		1	32	2	4	2	0	2	0	0	2	1	N	0	2	1	175	1、L2-4椎体及其附件 T11-12椎体及其附件 S2-5椎体和双侧 双侧骼骨淋巴瘤浸润	nos			0
2011	y	431436	0	1	1	1	1	1	12	1	方桂英	2	12	2	60	1	1	3	3	0	0		NA		N	0	4	1	无	无	nos		CD20(++), CD79a(+++), CD10(+++), Bcl-6(+++), Ki67(+++),
Bcl-2(-), TdT(-), CD30(-), MUM1(-), CD138(-), ALK-1(-),
CD21(+++), CD23(-), CyclinD1(-), CD5(-), CD3(-)。
EB病毒原位杂交：EBERs(-)。		0.74359	0.296266	0.0699201	10	0.713178	0.338024	0.0398208	35	0.713178	0.338024	0.0398208	35	0.712411	0.339101	0.0399205	35	0.704011	0.350961	0.0403169	36	0.696101	0.362261	0.0406325	36	0.823529	0.194156	0.0605709	7	0.693711	0.365701	0.0408824	36	0.662512	0.411717	0.0409854	42	0.784314	0.242946	0.0637186	9	0.784314	0.242946	0.0637186	9	0.655682	0.422079	0.041128	43
2011	y	342341	0.5	2	2	1	1	1	1	1	方有荣	1	1	2	57	2	4	0	0	3	0	1	3	2	N	1	1	1	376	1.骨髓 2.(肺、脾？)	nos				0.930435	0.0721033	0.0237241	4	0.930233	0.0723207	0.0224299	4	0.930233	0.0723207	0.0224299	4	0.930233	0.0723207	0.0224299
2011	存活	1003912	0	2	2	1	1	1	76	0	封文书	2	76	2	60	2	3	2	0	3	0	0	1	1	N	0	1	1	123	甲状腺多发包块，腹膜多发淋巴结肿大	nos	甲状腺	CD20(+++), CD79a(+++), CD3(-), CD5(-), CD45RO(-), CD10(-), Bcl-6(++), CD21(++), CD23(-), Ki-67(80%+), Bcl-2(-), CD138(-), CD15(-), CD30(-), ALK(-), MUM1(+++)。	0				73				77				77
2011	y	427506	2	0	1	2	2	1	81	0	冯德欧	2	81	2	70	2	4	0	2	3	0	1	4	3	N	0	3	2	513	心包积液	cd5+			3				18				14				14
2011	失访	289076	1.5	0	2	2	2	1	66	0	冯都建	1	>56	1	48	1	1		0		0	0	0	0	N	0	2	1	101	胃	nos	胃肠道		0				73				14				14
2011	存活	449317	1	0	2	2	1	1	72	0	付夏君	2	72	1	42	1	2	1	0	2	0	0	0	0	纵隔原发	0	1	0	129	无	纵隔原发		CD20（+++），CD79a（+++），CD5（+少，弱），CD10（-），
Ki67（+80％），CD21（FDC缩小和消失），CD23（FDC缩小和消失），
Bcl6（+），MUM1（+40％），CD30（+<30%），Bcl2（++），TRAF（+++），
ALK1（-），CD138（-），CyclinD1（-），CD3（-），TdT（-），
CD15（-）。
免疫组化：EBERs（-）。					73				77				77				78				84				86				82				86				92				87				89				95
2011	y	381052	1	0	1	2	1	1	73	0	甘珍	2	93	2	61	2	3	2	2	0	0	0	2	1	N	0	1	1	237	无	nos				0.407925	0.896671	0.103522	20	0.385408	0.953452	0.0445731	78	0.385408	0.953452	0.0445731	78
2011	y	260173	1	2	2	2	1	2	13	1	葛利民	1	13	1	45	2	3	0	0	3	0		NA		N	0	1	1	无	脾	nos				0.713043	0.338213	0.042181	33	0.705426	0.348953	0.0401354	38	0.705426	0.348953	0.0401354	38	0.704582	0.35015	0.0402421
2011	死亡	447835	0	0	2	1	1	1	27	1	郭宝珍	2	27	2	79	1	2	1	0	2	0		NA		N	0	4		无	甲状腺	nos	甲状腺	CD20(+++), CD79a(+++)，CD3(-), CD5(-), CD45RO(-), CD23(+)见
于少数条索状分布；CD21(++)多结节分布，CD10(-), Bcl-6(+),
MUM1(++), CD138(-), CD30(-), ALK-1(-), Bcl-2(+++),
Ki67(80%+), CyclinD1(-)	0	0.513043	0.667395	0.0466094	56	0.51938	0.65512	0.0439895	62	0.51938	0.65512	0.0439895	62	0.516694	0.660305	0.0441539	62	0.490435	0.712463	0.0443366	64	0.482525	0.728723	0.0443215	65	0.488183	0.717065	0.0465994	58	0.476637	0.740999	0.0446035	65	0.455201	0.787015	0.04345	71	0.467896	0.75951	0.0455405	63	0.46281	0.770439	0.0453286	64	0.444658	0.81045	0.0430869	73
2011	存活	324543	0.5	0	2	1	1	2	64	0	韩妃秀	1	>64	1	45	1	1	0	1	1	0		NA		N	0	3	1	无	胸椎10、11	nos	骨						73				77				77
2011	失访	259549	1	3	2	2	1	2	5	1	何纯田	1		1	23	2	4	2	0	3	0	0	1	1	N	1	2	1	216	骨髓	NOS				0.826087	0.191055	0.0353452	17	0.813953	0.205852	0.0342622	21	0.813953	0.205852	0.0342622	21	0.813953	0.205852	0.0342622
2011	存活	355976	0	0	2	1	1	1	93	0	何大棣	10010390400	113	2	53	2	3	3	0	3	0	1	2	2	N	0	3	0	316	无	nos							73				78				78
2011	失访	338187	0.5	2	2	1	1	2	10	1	何仍欢	1		2	56	1		0	0	2	0		NA		N	0	3	1	无	左下肢深V血栓(?)	NOS				0.747826	0.290585	0.040495	29	0.736434	0.305936	0.0387897	34	0.736434	0.305936	0.0387897	34	0.735897	0.306665	0.0388655
2011	存活	1001708	0	2	2	1	1	1	74	0	何少芳	2	74	2	63	1	2	1	0	3	0	1	3	2	N	0	1	2	390	回盲部	nos	胃肠道	CD20(+++), CD79a(+++), CD3(-), CD5(-), CD45RO(-), MUM1(+++),
CD10(-), bcl-6(+), CD138(-), CD30(+), ALK-1(-), Bcl-2(+++),
Ki-67(>90%), CD21(+++), CD23(-), CyclinD1(-), LCA(+++)。
EB病毒原位杂交：EBERs(-)。	0				73				77				77				78				84				86				82				86				92				87				89				95
2011	y	440402	0	1	2	1	1	1	1	1	洪惠芳	2	2	2	83	1	2	3	0	3	0		NA		N	0	4	1	无	无	nos			0	0.930435	0.0721033	0.0237241	5	0.930233	0.0723207	0.0224299	5	0.930233	0.0723207	0.0224299	5	0.930233	0.0723207	0.0224299
2011	y	334408	0	2	2	1	1	2	20	1	胡光惠	2	20	2	56	1	1	3	0	3	0	0	0	0	C	0	1	1	154	脑实质	CNS-	脑			0.626087	0.468266	0.0451184	42	0.612403	0.490365	0.0428957	49	0.612403	0.490365	0.0428957	49	0.610638	0.493251	0.0430554
2011	失访	225311	0.5	2	2	1	1	2	26	1	黄桂森	1		2	52	1	2	1	0	2	0		NA		N	0	4	1	无	无	NOS				0.521739	0.650588	0.0465812	54	0.527132	0.640305	0.0439577	60	0.527132	0.640305	0.0439577	60	0.524522	0.645267	0.0441234
2011	存活	416910	0	0	1	1	1	1	87	0	黄厚水	1	87	2	60	1	1	3	2	3	0	0	0	0	N	0	3	1	188	无	nos			0				19				77				77
2011	存活	443253	0	0	1	1	1	1	94	0	黄李珍	2	94	2	65	2	4	1	2	3	0	1	4	3	N	0	1	2	698	双肺	cd5+（nos）			3				20				78				78
2011	存活	399013	3	0	2	2	2	1	70	0	黄明选	1	>30	1	42	1	1	3	0	3	0		NA		N	0	1	1	无	回盲部	nos	胃肠道		0	0.478261	0.737599	0.0465812	59	0.56	0.579818	0.0992774	10	0.68	0.385662	0.0932952	7	0.653846	0.424883	0.0933009
2011	存活	1009351	0	0	1	1	1	1	16	1	黄俏珍	2	71	1	29	1	1	3	0	0	0		NA		N	0	3	0	无	无	nos		CD20（+++），Ki67（+80%），CD23（++），BCL2（+++），CD10（-），
BCL6（+++），MUM1（-），CD30（+few），ALK（-），CD138（-），
CD3（-），CD5（-），CyclinD1（-），TdT（-）					18				77				77				78				84				86				17				49				55				11	0.710784	0.341386	0.0704821	11	0.57278	0.557254	0.0428558	52
2011	y	257852	2	0	1	2	2	1	71	0	黄绍勇	1	6	2	61	2	4				1	1	3	2	N	0	2	1	658	腹膜、肾实质、胰腺、脾被膜(非结外)	nos			0	0.794872	0.229574	0.064659	8	0.84	0.174353	0.0733212	4	0.88	0.127833	0.0649923	3	0.846154	0.167054	0.0707589
2011	y	368656	0	0	2	1	1	1	16	1	黄秀娟	2	16	1	44	1	1	0	0	3	0		NA		C	0	3	1	无	脑	CNS-	脑			0.652174	0.427444	0.0444134	37	0.635659	0.453093	0.0423713	43	0.635659	0.453093	0.0423713	43	0.634124	0.455511	0.0425226
2011	y	341400	0	2	2	1	1	2	25	1	黄亚英	2	25	2	75	1	1	0	0	2	1	0	1	0	N	0	4	1	213	右乳	nos	乳腺			0.53913	0.617798	0.0464822	51	0.542636	0.611317	0.0438622	58	0.542636	0.611317	0.0438622	58	0.54018	0.615854	0.0440296
2011	存活	291239	2	0	2	2	2	1	94	0	黄阳成	1	144	2	61	2	3		0		0		NA		N	0	2	1	无	鼻咽	nos			0				73				15				15
2011	存活	295901	0.5	1	2	1	1	2	72	0	黄英芳	2	142	1	44	1	1	2	0		0	0	0	0	N	0	4	1	98	(扁 桃体)	nos							73				78				78
2011	存活	444135	0	2	2	1	1	1	16	1	黄月兰	2	>10	2	51	1	1	3	0	3	0		NA		C	0	3	1	无	脑	CNS-	脑		0	0.652174	0.427444	0.0444134	38	0.635659	0.453093	0.0423713	44	0.635659	0.453093	0.0423713	44	0.634124	0.455511	0.0425226
2011	y	1001483/1000232	0	1	2	1	1	1	5	1	黄祖巧	1	5	2	55	1	1	3	0	3	0		NA		C	0	3	1	无	脑	CNS-	脑	CD20（+++），CD3（++）弥漫分布，CD5（++）弥漫分布，
CD23（-），CD10（-），CD21（-），CD30（-），ALK1（-），
Bcl6（+++），CD138（-），MUM1（+++），CyclinD1（-），Ki67（>90%+），
Bcl2（+++）	2	0.826087	0.191055	0.0353452	18	0.813953	0.205852	0.0342622	22	0.813953	0.205852	0.0342622	22	0.813953	0.205852	0.0342622	22	0.813953	0.205852	0.0342622	22	0.813953	0.205852	0.0342622	22	0.827586	0.189242	0.0350723	18	0.8125	0.207639	0.0344991	22	0.783582	0.243879	0.0355743	27	0.809917	0.210823	0.0356697	21	0.809917	0.210823	0.0356697	21	0.783582	0.243879	0.0355743	27
2011	y	420180	0	0	2	1	1	1	7	1	江宽明	1	7	2	61	1	1	0	0	3	0		NA		C	0	3	3	无	脑	CNS-	脑		0	0.8	0.223144	0.0373002	23	0.790698	0.23484	0.0358177	27	0.790698	0.23484	0.0358177	27	0.790698	0.23484	0.0358177
2011	失访	346367	1	0	1	2	1	1	1	1	江木强	1		1	48	1	1	1	3	2	0	0	0	0	N	0	4	1	215	无	NOS
2011	存活	270398	1	2	2	2	1	2	37	1	邝瑞英	2	157	2	73	1	1	3	0	3	0	0	1	0	N	0	2	1	93	左侧鼻腔	nos							73				78				78
2011	存活	448746	0	0	1	1	1	1	75	0	赖志君	1	63	1	34	1	1	2	1	1	0	0	0	0	N	0	1	1	124	无	nos		CD20（+++），CD79a（+++），BCL2（+++），CD10（+），CD23（+++），
CD21（FDC+++），BCl6（++），MUM1（+20％），Ki67（+60％），
CD138（-），CD30（个别+），ALK（-），TIA1（-），GrB（-），
CD3（-），CD5（-），CD4（-），CD8（-），CD56（-）。
EB病毒原位杂交：EBERs（-）。					18				77				77				78				84				86				17				86				92				19				19				95
2011	失访	335089	0	1	2	1	1	2	34	1	黎兰珍	2	>34	1	29	1	2	1	0	3	0	1	1	1	N	0	3	1	383	肠（回盲部）	nos	胃肠道			0.452174	0.793688	0.0464115	62	0.488372	0.716678	0.0440106	65	0.488372	0.716678	0.0440106	65	0.485379	0.722826	0.0441669
2011	存活	442851	0	0	2	1	1	1	77	0	黎丽霞	2	77	2	61	1	1	3	0	1	0	0	1	0	N	0	3	1	243	无	nos			0				73				77				77
2011	存活	427862	2	0	1	2	2	1	82	0	李彩英	2	82	2	58	2	4				0		NA		N	1	3	0	无	甲状腺、骨髓	nos							18				14				14
2011	y	347854	0	0	2	1	1	1	6	1	李国强	1	5	2	73	2	3	0	0	2	1	0	3	2	N	0	4	2	212	无	nos				0.808696	0.212333	0.036678	21	0.79845	0.225083	0.03532	25	0.79845	0.225083	0.03532	25	0.79845	0.225083	0.03532
2011	y	423720	0	0	1	1	1	1	8	1	李见有	2	8	2	60	1	2	0	3	1	0	0	0	0	N	0	1	1	243	无	nos		CD20(+++), CD79a(+++), CD3(-), CD2(-), CD7(-), CD5(-),
CD10(+++), bcl-6(10%弱)，bcl-2(50%+), MUM1(10%+),
CD138(-), CD30(-), ALK(-), CyclinD1(-), Ki-67(80%),
CD21(非特异性+)		0.769231	0.262364	0.067466	9	0.75969	0.274845	0.0376192	28	0.75969	0.274845	0.0376192	28	0.759383	0.275249	0.0376662	28	0.759383	0.275249	0.0376662	28	0.759383	0.275249	0.0376662	28	0.849265	0.163384	0.0567338	6	0.7575	0.277732	0.037914	28	0.731048	0.313277	0.0383331	33	0.808824	0.212175	0.0608135	8	0.808824	0.212175	0.0608135	8	0.723511	0.323639	0.0386717	33
2011	y	398615 1007654	2	0	2	2	2	1	24	1	李良佑	1	24	2	73	2	4	2	0	3	0	0	2	1	N	0	1	1	204	查PET结果，小肠（有前列腺癌并多发转移病史）	nos			0	0.565217	0.570545	0.0462269	46	0.72	0.328504	0.0897998	6	0.8	0.223144	0.08	4	0.807692	0.213574	0.077292
2011	存活	284709	0	1	2	1	1	1	84	0	李名生	1	>84	2	66	1	2				0	0	1	0	老年EBV+	0	3	1	131	（扁桃体）	老年EBV+							73				77				77
2011	存活	432946	0	0	1	1	1	1	81	0	李映华	2	81	1	49	2	4	0	2	0	0	1	2	2	N	0	1	1	276	肝	nos			0				18				77				77
2011	存活	240998	2	0	1	2	2	1	115	0	梁富	1	115	1	31	1	1	1	0	1	0		NA		纵隔原发	0	2	1	无	无	纵隔原发							20				78				78
2011	存活	323857	2	0	1	2	2	1	64	0	梁国庭	1	64	1	40	2	3	0	0	0	0	1	2	2	N	0	2	1	1107	（脾）	nos							18				14				14
2011	存活	373401	1	0	2	2	1	1	41	1	梁惠珍	2	41	2	72	1	2	0	0	0	0	0	1	0	N	0	2	0	157	无	nos				0.417391	0.873731	0.0459845	67	0.457364	0.782275	0.0438622	70	0.457364	0.782275	0.0438622	70	0.454064	0.789517	0.0440053
2011	y	420099	0	0	2	1	1	1	9	1	梁九	1	9	2	71	2	3	0	0	3	0	1	3	2	N	0	2	1	359	无	nos				0.756522	0.279024	0.0400214	27	0.744186	0.295464	0.0384156	32	0.744186	0.295464	0.0384156	32	0.743726	0.296083	0.0384824
2011	y	289290	0	2	2	1	1	2	1	1	梁朋江	1	1	2	67	1	1		0		1	1	2	1	N	0	3	1	403		nos			0	0.930435	0.0721033	0.0237241	6	0.930233	0.0723207	0.0224299	6	0.930233	0.0723207	0.0224299	6	0.930233	0.0723207	0.0224299
2011	y	300415	1	2	2	2	1	2	1	1	梁顺勤	2	1	2	83	2	3	0	0		1	1	3	2	N	0	4	1	603	无	nos		CD20(+),CD79a(+),CD3(-),CD45RO(-),CD10(-),
Bcl-6(-),CD5(-),CD23(-),CD30(-).		0.930435	0.0721033	0.0237241	7	0.930233	0.0723207	0.0224299	7	0.930233	0.0723207	0.0224299	7	0.930233	0.0723207	0.0224299	7	0.930233	0.0723207	0.0224299	7	0.930233	0.0723207	0.0224299	7	0.931034	0.071459	0.0235272	7	0.929688	0.0729068	0.0225985	7	0.895522	0.110348	0.0264239	9	0.909091	0.0953102	0.0261345	8	0.909091	0.0953102	0.0261345	8	0.895522	0.110348	0.0264239	9
2011	y	358497	1	0	2	2	1	1	24	1	梁玉清	2	24	2	75	1	1	3	0	0	1		NA		N	0	3	1	无	胃	nos	胃肠道			0.565217	0.570545	0.0462269	47	0.55814	0.583146	0.0437239	54	0.55814	0.583146	0.0437239	54	0.555837	0.58728	0.0438918
2011	失访	350671	1	0	2	2	1	1	16	1	廖新华	1		1	48	2	4	0	0	3	1	1	3	2	N	1	3	1	528	(脾？)肝 骨髓 胸腔积液	nos				0.652174	0.427444	0.0444134	39	0.635659	0.453093	0.0423713	45	0.635659	0.453093	0.0423713	45	0.634124	0.455511	0.0425226
2011	存活	381398	1	0	2	2	1	1	8	1	林串	2	101	2	76	1	2	0	0	1	0	1	2	1	N	0	2	1	361	左侧颞部、颧部软组织肿块	nos	软t						73				78				78
2011	y	363301	1	0	1	2	1	1	48	1	林德华	1	48	2	55	1	1	2	2	2	0	0	0	0	C	0	4	1	100	脑	CNS-	脑			0.589744	0.528067	0.0787639	16	0.410051	0.891474	0.0433697	76	0.410051	0.891474	0.0433697	76	0.406268	0.900743	0.0434846
2011	y	432953 432453	0	0	1	1	1	1	1	1	林桂英	2	1	2	77	1	1	2	0	0	0	0	1	0	N	0	4	1	132	甲状腺	nos	甲状腺		0	0.948718	0.0526437	0.0353199	2	0.930233	0.0723207	0.0224299	8	0.930233	0.0723207	0.0224299	8	0.930233	0.0723207	0.0224299
2011	y	421265	0	0	2	1	1	1	69	0	林惠娟	2	69	2	60	1	2	3	0	3	0	0	0	0	N	0	3	1	201	鼻咽部	nos		CD79a(+++), CD10(-), Bcl-6(70%), Ki67(>90%), Bcl-2(+++),
MUM1(>90%), CD5(-),	1				73				77				77				78				84				86				82				86				92				87				89				95
2011	失访	267162	0	0	2	1	1	1	6	1	林日杨	1		2	55	1	2		0		0	0	0	0	N	0	2	1	197	结肠	nos	胃肠道		0	0.808696	0.212333	0.036678	22	0.79845	0.225083	0.03532	26	0.79845	0.225083	0.03532	26	0.79845	0.225083	0.03532
2011	存活	288696	2	1	1	2	2	2	126	0	林伟强	1	146	2	61	1	2				1	0	1	0	老年EBV+	0	2	1	94	胃	老年EBV+	胃肠道		0				20				15				15
2011	存活	381876	0	0	2	1	1	1	62	0	林玉和	1	102	2	77	1	1	2	0	3	0		NA		N	0	3	0	无	无	nos		CD20(+++), CD3(-), CD10(灶+)，bcl-6(40%), bcl-2(+++),
CD138(少+)，MUM1(50%), CD30(-), ALK(-), Ki-67(30%), CD21(-)。
EBV原位杂交：EBERs(-)。					73				78				78				78				84				86				82				85				91				87				89				94
2011	存活	352085/351535	0	2	2	1	1	2	22	1	林志清	2	122	2	51	1	1	0	0	3	0	1	1	1	C	0	3	1	257	脑	CNS-	脑						73				78				78
2011	存活	440170/439665	1	0	1	2	1	1	15	1	凌科芬	2	>15	1	45	1	1				0		NA		纵隔原发	0	4	1	无	无	纵隔原发		CD20(+++), CD3(-), CD10(-), CD23(少+)，Bcl-6(-), Ki67(50%+),
CD15(-), Bcl-2(+++), CD30(-), MUM1(偶+)		0.717949	0.331357	0.0720574	11	0.674419	0.393904	0.0412572	41	0.674419	0.393904	0.0412572	41	0.673267	0.395613	0.0413876	41	0.66446	0.408781	0.041752	42	0.65655	0.420757	0.0419976	43	0.797794	0.225905	0.0639119	8	0.653842	0.424889	0.0422423	43	0.624437	0.470905	0.0420185	49	0.759804	0.274695	0.0662739	10	0.759804	0.274695	0.0662739	10	0.617999	0.481268	0.0420756	50
2011	y	345763	2	0	2	2	2	1	29	1	刘恒	1	28	1	45	2	4	0	0		0	1	3	3	N	0	1	2	456	肝(脾)	nos				0.495652	0.701881	0.0466235	58	0.64	0.446287	0.096	9	0.76	0.274437	0.0854166	6	0.769231	0.262364	0.0826286
2011	y	324124	0.5	1	1	1	1	2	3	1	刘惠璇	2	3	1	25	1	1	1	0	1	0		NA		N	0	3	1	无	无	nos			0	0.846154	0.167054	0.0577744	6	0.860465	0.150282	0.030508	16	0.860465	0.150282	0.030508	16	0.860465	0.150282	0.030508
2011	失访	288767	2	0	1	2	2	1	86	0	刘琼英	2	>56	2	68	2	4		0		1	0	3	1	老年EBV+	1	2	1	99	胃、骨髓	老年EBV+	胃肠道		0	0.564103	0.572519	0.0794034	17	0.44	0.820981	0.0992774	14	0.44	0.820981	0.0992774	14
2011	死亡	447339	0	0	2	1	1	1	20	1	刘绍基	1	20	2	55	2	3	2	0	2	0	0	1	1	N	0	1	1	140	无	nos		CD21(FDC网架结构消失，可见少数残余阳性细胞)，CD20(+++弥漫)，
CD79a(+++弥漫)，bcl-2(+++弥漫)，Ki-67(片状弥散分布，+>50%)。
CD10(-), bcl-6(片状分布++)，MUM1(片状分布++)，		0.626087	0.468266	0.0451184	43	0.612403	0.490365	0.0428957	50	0.612403	0.490365	0.0428957	50	0.610638	0.493251	0.0430554	50	0.601178	0.508864	0.0433578	51	0.593268	0.522109	0.0435029	52	0.610229	0.493922	0.0454208	45	0.589738	0.528077	0.0437623	52	0.563215	0.574093	0.0431167	58	0.58487	0.536366	0.0449316	50	0.578512	0.547295	0.0448907	51	0.55017	0.597528	0.0431064	60
2011	存活	1011532/1011425	0	0	2	1	1	1	35	1	刘小文	1	>35	1	43	1	1	3	0	3	0		NA		C	0	3	1	无	脑	CNS-	脑	CD20(+++), LCA(+++), CD79a(+++), OCT2(+++), BOB1(+++),
PAX5(+++), MUM1(+++), Ki67(80%), Bcl-2(+++), Bcl-6(+++),
CD10(-), CD138(-), CD45RO(-), CD30(-), CD23(-), ALK-1(-),
CD21(-), CD5(-), CyclinD1(-)??	0	0.443478	0.813106	0.0463264	64	0.48062	0.732678	0.0439895	67	0.48062	0.732678	0.0439895	67	0.47755	0.739086	0.0441429	67	0.450884	0.796546	0.0441485	70	0.442973	0.814246	0.044077	71	0.418442	0.871216	0.0460055	67	0.436244	0.829553	0.0443308	71	0.416625	0.875569	0.0430567	77	0.401053	0.91366	0.0447483	72	0.396694	0.92459	0.0444738	73	0.406975	0.899003	0.0426038	79
2011	存活	366828	0	2	2	1	1	1	44	1	刘月娥	2	>44	2	66	1	2	2	1	2	0	0	1	0	N	0	1	1	125	胃	nos	胃肠道			0.39963	0.917216	0.0457106	68	0.433708	0.835385	0.0436682	72	0.433708	0.835385	0.0436682	72	0.430166	0.843584	0.0437989
2011	失访	227581	2	1	1	2	2	2	38	1	刘子其	1		2	59	1	1				0		NA		C	0	3	2	无	脑实质	CNS-	脑			0.871795	0.137201	0.0535337	3	0.88	0.127833	0.0649923	2	0.92	0.0833816	0.0542586	2	0.923077	0.0800427	0.0522589
2011	存活	311541	0	1	2	1	1	2	12	1	卢少銮	2	132	1	39	1	2	1	0	3	0	1	1	1	N	0	2	1	454	胃	nos	胃肠道						73				78				78
2011	失访	428135	0	0	2	1	1	1	47	1	卢新造	1		1	42	1	2	1	0	3	0	0	1	1	N	0	1	2	237	升结肠	NOS	胃肠道	CD20(+++), CD79a(+++), bcl-6(+), CD10(-), bcl-2(-),
MUM1(+++), CD138(-), CD30(-), ALK-1(-), CD5(-), Ki-67(90%),
CyclinD1(-), CD23(-), CD21(-), CD45RO(-), CD3(-), TdT(-)。
EB病毒原位杂交：EBERs(-)。	0	0.372988	0.986209	0.0451772	72	0.417936	0.872426	0.043481	75	0.417936	0.872426	0.043481	75	0.414234	0.881325	0.0436015	75	0.371006	0.991538	0.0429561	80	0.355154	1.0352	0.0425632	82	0.321486	1.1348	0.0436695	78	0.354771	1.03628	0.0428972	81	0.338816	1.0823	0.041461	87	0.308126	1.17724	0.0422629	83	0.297521	1.21227	0.0415607	85	0.324073	1.12679	0.0406011	90
2011	车祸死亡	244010	1	2	2	2	1	2	84	0	陆耀志	1		2	56	1	1	0	0	3	0		NA		C	0	3	1	无	脑	CNS-	脑		0				73				77				77
2011	存活	325818	0	1.5	2	1	1	2	27	1	吕容柱	2	127	2	68	1	1	0	0	0	0	0	1	0	N	0	3	1	151	胃	nos	胃肠道		0				73				78				78
2011	y	327147、346869	0	0	2	1	1	1	24	1	罗林华	1	24	2	74	1	2	1	0	2	1	0	1	0	N	0	2	1	157	（左咽、扁桃体）	nos				0.565217	0.570545	0.0462269	48	0.55814	0.583146	0.0437239	55	0.55814	0.583146	0.0437239	55	0.555837	0.58728	0.0438918
2011	存活	448183	1	0	1	2	1	1	84	0	罗木群	1	84	1	38	1	2	3	2	0	1	0	0	0	N	0	3	1	121	回盲部	nos	胃肠道	CD20（+++），CD79a（+++），CD10（++），Bcl6（+++），MUM1（-），
Bcl2（-），Ki67（+>95%），CD21（-），CD30（-），ALK1（-），
CD138（-），CD3（-），CD2（-），CD5（-），CD23（-），CyclinD1（-）	0				19				77				77				78				84				86				18				86				92				20				20				95
2011	失访	241864	1.5	1	2	2	2	2	30	1	罗向新	1		2	78	1	1	0	0	0	0		NA		N	0	3	1	无	无	NOS			0	0.478261	0.737599	0.0465812	60	0.56	0.579818	0.0992774	11	0.68	0.385662	0.0932952	8	0.730769	0.313658	0.0869893
2011	失访	262127	1	0	2	2	1	1	9	1	罗宇清	1		1	33	2	3	3	0	1	0		NA		N	0	3	1	无	脾	NOS			0
2011	存活	393561	1	0	2	2	1	1	32	1	骆飞杰	2	失访	2	69	1	2	3	0	0	0	1	2	1	N	0	2	1	258	胃	NOS	胃肠道		0	0.469565	0.755948	0.0465388	61	0.503876	0.685425	0.0440212	64	0.503876	0.685425	0.0440212	64	0.501036	0.691077	0.0441822
2011	存活	360842	0	1	2	1	1	1	111	0	马国鸿	1	111	2	57	2	4	0	0	3	0		NA		N	1	1	1	无	骨髓	NOS							73				78				78
2011	存活	337668	0	1	1	1	1	2	57	1	马鸿忠	1	>57	1	41	1	2	3	3	1	0	0	0	0	N	0	2	1	139	胃肿瘤侵犯脾脏及胰腺	NOS	胃肠道	CD20（+++），CD3（-），CD10（+++），Bcl-6（+++），MUM1（+），
Bcl-2（-），Ki67(95%)，CD30（-），CD138（-）		0.538462	0.619039	0.0798268	18	0.402165	0.910892	0.0432467	77	0.402165	0.910892	0.0432467	77	0.390336	0.940748	0.043214	78	0.34681	1.05898	0.0423652	83	0.330939	1.10582	0.0418944	85	0.566176	0.568849	0.0792934	17	0.330019	1.1086	0.0422176	84	0.315177	1.15462	0.0407527	90	0.583164	0.539286	0.0775389	17	0.563725	0.573188	0.0773525	18	0.301463	1.19911	0.0398117	93
2011	存活	225874	3	1	1	2	2	2	99	0	麦柱通	1	192	1	11	1	1				0		NA		N	0	3	1	无	右胫骨	NOS	骨						20				15				15
2011	存活	434130	0	0	1	1	1	1	16	1	孟晓	2	>16	1	35	1	1	2	2	3	0		NA		N	0	4	1	无	无	NOS			0	0.692308	0.367725	0.0739053	12	0.635659	0.453093	0.0423713	46	0.635659	0.453093	0.0423713	46	0.634124	0.455511	0.0425226
2011	失访	423676	0	2	2	1	1	1	1	1	莫展洪	1		1	35	1	2	0	0	1	0	1	1	1	N	0	3	1	599	无（鼻咽部）	NOS			0
2011		351443	1	0	2	2	1	1	1		潘桂辉	1		2	66	2	4	0	0	3	1	1	4	2	N	1	2	1	355	左肾下极 骨髓 (多发骨浸润)	nos
2011	存活	409225	0	0	2	1	1	1	26	1	彭簪妹	2	90	1	42	2	3	0	0	2	0		NA		N	0	1	1	无	脾	NOS			0	0.521739	0.650588	0.0465812	55	0.527132	0.640305	0.0439577	61	0.527132	0.640305	0.0439577	61	0.524522	0.645267	0.0441234
2011	存活	421274	0	0	1	1	1	1	22	1	钱淑仪	2	86	1	39	1	1	0	3	0	0	0	1	1	灰区	0	1	2	147	胃	灰区	胃肠道		0	0.666667	0.405465	0.0754851	13	0.596899	0.516007	0.0431879	52	0.596899	0.516007	0.0431879	52	0.59498	0.519227	0.0433515
2011	y	249846	0	3	2	1	1	1	1	1	丘彩婵	2	1	2	81	2	3	0	0	3	0	1	4	3	N	0	4	2	537	无	nos
(左锁骨上)送检组织1x0.8x0.3cm及1x0.5x0.3cm。
镜下：弥漫大细胞浸润，伴大片坏死。免疫组化：CD3(-)、
UCHL-1(-)、CD20(+)、CD79a(+)、CD30(-)。
诊断：弥漫大B细胞性淋巴瘤，高度恶性。		0.930435	0.0721033	0.0237241	8	0.930233	0.0723207	0.0224299	9	0.930233	0.0723207	0.0224299	9	0.930233	0.0723207	0.0224299	9	0.930233	0.0723207	0.0224299	9	0.930233	0.0723207	0.0224299	9	0.931034	0.071459	0.0235272	8	0.929688	0.0729068	0.0225985	9	0.895522	0.110348	0.0264239	12	0.909091	0.0953102	0.0261345	10	0.909091	0.0953102	0.0261345	10	0.895522	0.110348	0.0264239	12
2011	y	417984	1	0	2	2	1	1	8	1	区宾	1	8	2	59	1	1	2	1	3	0	0	0	0	C	0	3	1	180	脑	CNS-	脑		0	0.773913	0.256296	0.0390063	24	0.75969	0.274845	0.0376192	29	0.75969	0.274845	0.0376192	29	0.759383	0.275249	0.0376662
2011	失访	336221	0.5	2	2	1	1	2	1	1	阮佩玲	2		2	53	1	1	2	0	0	0	0	0	0	N	0	3	1	162	胃	NOS	胃肠道
2011	y	276579	1	1	2	2	1	2	5	1	邵八妹	2	5	2	70	1	1	0	0	3	0	0	1	0	C	0	3	1	169	脑	CNS-	脑		0	0.826087	0.191055	0.0353452	19	0.813953	0.205852	0.0342622	23	0.813953	0.205852	0.0342622	23	0.813953	0.205852	0.0342622
2011	存活	384284	0	3	2	1	1	1	11	1	沈庚弟	2	101	2	67	2	3	0	0	2	1	1	3	2	老年EBV+	0	1	1	274	无（脾）	老年EBV+							73				78				78
2011	失访	314535	0	0	2	1	1	1	44	1	苏珍	2	>44	2	75	1	1	0	0	3	1	0	1	0	老年EBV+	0	3	1	169	胃	老年EBV+	胃肠道			0.39963	0.917216	0.0457106	69	0.433708	0.835385	0.0436682	73	0.433708	0.835385	0.0436682	73	0.430166	0.843584	0.0437989
2011	y	322638	1	3	2	2	1	2	3	1	孙根昌	1	3	2	68	2	3	2	1	2	0	1	3	2	N	0	4	1	250		nos			0	0.869565	0.139762	0.031405	14	0.860465	0.150282	0.030508	17	0.860465	0.150282	0.030508	17	0.860465	0.150282	0.030508
2011	存活	261474	0	2	2	1	1	2	49	1	谭景池	1	163	1	47	2	3	0	0	0	0	0	1	1	N	0	2	1	115	胃	NOS	胃肠道						73				78				78	0.398302	0.920545	0.0433555
2011	y	411740	1	0	2	2	1	1	14	1	谭素琼	2	14	2	70	1	2	0	0	1	1	0	1	0	N	0	2	1	175	无	nos			0	0.695652	0.362905	0.0429074	35	0.689922	0.371176	0.0407231	40	0.689922	0.371176	0.0407231	40	0.688925	0.372623	0.0408424
2011	存活	330954	0	0	2	1	1	1	61	0	汤适勇	1	125	1	29	1	1	0	0	3	0		NA		N	0	2	1	无	无	NOS			0				73				77				77
2011	存活	383469	0	0	2	1	1	1	37	1	唐怀端	1		2	74	2	4	3	0	3	0	1	5	3	N	0		3	1564	(脾)、骨	nos				0.426087	0.853112	0.046113	66	0.465116	0.765468	0.0439153	69	0.465116	0.765468	0.0439153	69	0.461893	0.772423	0.0440621
2011	存活	447239	1	1	2	2	1	2	76	0	唐山云	2	76	2	61	1	1	3	0	3	0	0	2	1	N	0	3	2	146	结肠	nos	胃肠道	CD20(+++), CD79a(+++), CD3(-), CD5(-), CD45RO(-), Bcl-2(+++),
MUM1(+++), CD138(+++), Bcl-6(+++), CD20(-), Ki67(>90%+),
CD21(-), CD23(-), CyclinD1(-), CD30(-), ALK-1(-)	0				73				77				77				78				84				86				82				86				92				87				89				95
2011	y	275422	2	0	2	2	2	1	48	1	王金	1	48	1	40	2	4	0	0	3	0	0	1	1	N	1	2	1	149	骨髓	nos			0	0.364107	1.01031	0.0449659	73	0.48	0.733969	0.09992	13	0.52	0.653926	0.09992	12	0.5	0.693147	0.0980581
2011	存活	438861	0	2	2	1	1	1	43	1	王锦云	2	43	2	54	1	1	0	0	2	0	1	1	1	N	0	1	1	463	无	NOS			0				67				70				70
2011	y	376353	1	0	2	2	1	1	12	1	王胜	1	12	2	59	1	1	2	0	2	0	0	0	0	C	0	3	1	141	脑	CNS-	脑			0.721739	0.326092	0.0417895	31	0.713178	0.338024	0.0398208	36	0.713178	0.338024	0.0398208	36	0.712411	0.339101	0.0399205
2011	失访	271638	0.5	0	2	1	1	1	17	1	温燕华	2	>17	1	31	1	2	0	0	3	0	0	0	0	N	1	2	1	241	右乳	nos	乳腺		0	0.643478	0.440867	0.0446644	41	0.627907	0.465363	0.0425577	48	0.627907	0.465363	0.0425577	48	0.626295	0.467933	0.0427122
2011	y	390368	1	0	1	2	1	1	2	1	吴伯坤	1	2	1	42	2	4	3	3	0	0		NA		N	0	3	1	无	骨髓	nos			0	0.871795	0.137201	0.0535337	4	0.891473	0.11488	0.027386	10	0.891473	0.11488	0.027386	10	0.891473	0.11488	0.027386
2011		256997	2	0	2	2	2	1	19	1	吴淦贤	1		2	73	1	1	0	0	3	0		NA		N	0	3	1	无	无	nos
2011	存活	439512	1	0	1	2	1	1	78	0	吴广晓	1	78	1	26	1	1	3	3	0	0		NA		N	0	1	1	无	胃	NOS	胃肠道		0				18				77				77
2011	y	393910	0	2	2	1	1	1	8	1	吴剑锋	1	8	1	24	2	4	1	0	3	1		NA		N	1	3	1	无	骨髓	nos				0.773913	0.256296	0.0390063	25	0.75969	0.274845	0.0376192	30	0.75969	0.274845	0.0376192	30	0.759383	0.275249	0.0376662
2011	y	311544	1	0	2	2	1	1	34	1	吴品凤	2	34	1	39	2	3	1	0	3	0	1	2	2	N	0	2	1	673	(脾lp，腹膜后多发淋巴结肿大)	nos			0	0.452174	0.793688	0.0464115	63	0.488372	0.716678	0.0440106	66	0.488372	0.716678	0.0440106	66	0.485379	0.722826	0.0441669
2011	存活	312714	0	0	2	1	1	2	70	0	吴文杏	2	>15	2	53	1	1	1	0	0	0	0	0	0	N	0	2	1	148	甲状腺	NOS	甲状腺		0				73				77				77
2011	失访	300587	1	1.5	2	2	1	2	16	1	吴杏梅	2	>16	2	72	1	1	0	0		0	0	2	1	C	0	3	2	144	脑	CNS-	脑			0.652174	0.427444	0.0444134	40	0.635659	0.453093	0.0423713	47	0.635659	0.453093	0.0423713	47	0.634124	0.455511	0.0425226
2011	y	348438	0	0	2	1	1	1	2	1	肖海云	2	2	1	27	1	1	0	0	2	0	1	1	1	C	0	3	1	416	右小脑半球	CNS-	脑			0.895652	0.110203	0.0285077	9	0.891473	0.11488	0.027386	11	0.891473	0.11488	0.027386	11	0.891473	0.11488	0.027386
2011	存活	354068	0	0	2	1	1	1	84	0	谢水琼	2	114	2	51	1	1	0	0	0	0		NA		N	0	3	2	无	胃	NOS	胃肠道						73				78				78
2011	失访	270422	2	0	2	2	2	1	10	1	谢学平	1		2	63	2	3	1	0	3	0	1	3	2	N	0	4	1	503	无	NOS																0.884615	0.122602	0.0626563
2011	存活	356347	0	0	2	1	1	1	73	0	徐丽梅	2	113	1	39	1	1	0	0	3	0		NA		N	0	1	1	无(切除后首次121 )	胃	NOS	胃肠道		0				73				78				78
2011	y	239817/255379	0	1	2	1	1	2	21	1	许逢林	1	21	2	64	1	1	0	0	2	0	0	1	0	N	0	3	1	147	无	nos			0	0.617391	0.482252	0.045322	44	0.604651	0.503104	0.0430475	51	0.604651	0.503104	0.0430475	51	0.602809	0.506155	0.0432093
2011	失访	439624/439619	1	0	2	2	1	1	12	1	许永青	1	>12	1	40	2	3	3	0	1	0	0	1	1	N	0	1	1	231	无	NOS			0	0.721739	0.326092	0.0417895	32	0.713178	0.338024	0.0398208	37	0.713178	0.338024	0.0398208	37	0.712411	0.339101	0.0399205
2011	y	425328	1	0	2	2	1	1	5	1	许永兆	1	5	2	74	2	4	2	0	2	0	0	2	1	N	0	1	0	192	肝	nos			0	0.826087	0.191055	0.0353452	20	0.813953	0.205852	0.0342622	24	0.813953	0.205852	0.0342622	24	0.813953	0.205852	0.0342622
2011	死亡	H07359 437946	1	0	2	2	1	1	36	1	杨炳权	1	36	2	53	2	4	0	0	2	0	0	2	1	N	0	2	1	184	右半结肠、右侧软腭软组织	NOS	软t		0	0.434783	0.832909	0.0462269	65	0.472868	0.748939	0.0439577	68	0.472868	0.748939	0.0439577	68	0.469721	0.755616	0.044108
2011	存活	401449	1	0	2	2	1	1	93	0	杨楚叶	2	93	1	38	2	4	2	0	1	0	0	2	2	N	0	3	4	200	T3椎体	nos							73				78				78
2011	y	268397	1	3	2	2	1	2	36	1	杨鸿飞	1	96	2	61	2	4	3	0	2	0		NA		N	1	3	1	无	骨髓涂片诊断慢性淋巴细胞性白血病，肝脾肿大	nos			0				73				78				78
2011	y肺栓塞死亡	417238	2	0	1	2	2	1	6	1	杨华奇	1	1	1	35	1	1	3	0	0	0		NA		N	0		1	无	胃	nos	胃肠道		0	0.871795	0.137201	0.0535337	5	0.88	0.127833	0.0649923	3	0.96	0.040822	0.0391918	1	0.961538	0.0392207	0.0377146
2011	y	412050	1	0	2	2	1	1	8	1	杨金娇	2	6	2	54	2	3	0	0	3	0		NA		N	0	2	1	无	脾	nos			0	0.773913	0.256296	0.0390063	26	0.75969	0.274845	0.0376192	31	0.75969	0.274845	0.0376192	31	0.759383	0.275249	0.0376662
2011	y	355714、367008	1	0	2	2	1	1	9	1	杨世礼	1	9	2	77	2	3	0	0	3	0		NA		N	0	1	1	无	脾	nos		CD20(+++), CD3(-), CD10(-), bcl-6(-), bcl-2(+++),
Ki67(100%), MUM1(+++), CD30(-), ALK(-), CD138(-)		0.756522	0.279024	0.0400214	28	0.744186	0.295464	0.0384156	33	0.744186	0.295464	0.0384156	33	0.743726	0.296083	0.0384824	33	0.743562	0.296303	0.0385069	33	0.743562	0.296303	0.0385069	33	0.758427	0.276509	0.039763	28	0.741553	0.299009	0.0387565	33	0.708202	0.345025	0.039339	39	0.735265	0.307525	0.0401358	32	0.727273	0.318454	0.0404874	33	0.700901	0.355388	0.0396052	40
2011	失访	286208、312244	1.5	1	2	2	2	2	55	1	杨小清	1	>25	1	37	2	4	1	0	1	1	1	3	2	N	1	2	1	876	1、L1椎体 2、骨髓 3、脾	nos			0	0.53913	0.617798	0.0464822	52	0.68	0.385662	0.0932952	8	0.48	0.733969	0.09992	13	0.461538	0.77319	0.0977675
2011	失访	1006205	1	0	1	2	1	1	1	1	杨秀峰	1		2	61	1	2	2	1	2	0	0	2	1	N	0	3	2	125	回肠、盲肠	nos	胃肠道	CD20(+++), CD3(-), CD10(+弱)，Bcl-6(++), MUM1(++), CD138(-),
CD5(-), Bcl-2(+++), CD30(-), ALK(-), CD21(-), CD23(-),
Ki67(>90%+)。
EB病毒原位杂交：EBERs(-)。	0																																	0.895522	0.110348	0.0264239	14	0.928571	0.074108	0.0397392	3	0.928571	0.074108	0.0397392	3	0.895522	0.110348	0.0264239	14
2011	存活	309493/310574	1	0	2	2	1	1	86	0	杨宣庆	1	>46	2	52	1	2	0	0	3	0	0	0	0	N	0	1	1	228	胃、胰体尾、 脾	NOS	胃肠道		0				73				77				77
2011	死亡	334794	0	3	2	1	1	2	60	1	姚柳尹	1	60	2	63	2	3	2	0	3	0	1	3	2	N	0	1	1	1683	（脾）	nos			0				73				77				77
2011	失访	236620	1	0	2	2	1	1	25	1	叶燕红	2	>25	1	34	2	4	2	0	3	0		NA		纵隔原发	0	2	1	无	左胸腔积液、左肋膈面胸膜侵犯、右前胸膜结节，侵犯上、下腔V	纵隔原发				0.53913	0.617798	0.0464822	53	0.542636	0.611317	0.0438622	59	0.542636	0.611317	0.0438622	59	0.54018	0.615854	0.0440296
2011	失访	366210	3	0	1	2	2	1	91	0	尹黎好	2		2	68	1	1	1	3	2	0		NA		C	0	4	1	无	脑实质	CNS-	脑
2011	y	234597	0	0	2	1	1	2	24	1	余桂容	2	4	1	46	2	4	0	0	2	0		NA		N	1	3	1	无	1、骨髓 2、骨	nos			0	0.565217	0.570545	0.0462269	49	0.55814	0.583146	0.0437239	56	0.55814	0.583146	0.0437239	56	0.555837	0.58728	0.0438918
2011	存活	393098	1	0	2	2	1	1	86	0	曾彩如	2	96	1	43	2	4	2	0	2	0		NA		纵隔原发	1	1	1	无	骨髓	纵隔原发			0				73				78				78
2011	y	364247	0	0	2	1	1	1	15	1	曾凤	2	12	2	54	2	4	0	0	0	0		NA		N	1	2	0	无	骨髓	nos				0.686957	0.375484	0.0432432	36	0.674419	0.393904	0.0412572	42	0.674419	0.393904	0.0412572	42	0.673267	0.395613	0.0413876
2011	失访	237851	0	1	2	1	1	2	2	1	曾广利	1		2	53	1	1	2	3	3	0		NA		N	0	2	1	无	无	NOS			0	0.895652	0.110203	0.0285077	10	0.891473	0.11488	0.027386	12	0.891473	0.11488	0.027386	12	0.891473	0.11488	0.027386
2011	y	376269	2	0	1	2	2	1	44	1	曾义妹	2	24	2	57	1	1	2	2	3	0		NA		N	0	1	1	无	无	nos				0.641026	0.444686	0.0768134	14	0.72	0.328504	0.0897998	7	0.8	0.223144	0.08	5	0.615385	0.485508	0.0954113
2011	失访	394801	1	0	2	2	1	1	2	1	曾玉英	2		2	77	2	4	2	0	1	0	0	2	1	老年EBV+	1	1	1	153	骨髓	老年EBV+		CD20(+++), CD79a(+++), CD3(-), Bcl-2(+), CD10(-),
Bcl-6(++), MUM1(+), CD138(-), ALK(-), CD30(-), CyclinD1(-),
CD5(-),CD21(-), Ki67(80%)。
EBV原位杂交：EBER(+)。		0.895652	0.110203	0.0285077	11	0.891473	0.11488	0.027386	13	0.891473	0.11488	0.027386	13	0.891473	0.11488	0.027386	13	0.891473	0.11488	0.027386	13	0.891473	0.11488	0.027386	13	0.896552	0.109199	0.0282762	11	0.890625	0.115832	0.0275868	13	0.858209	0.152908	0.0301348	18	0.876033	0.132351	0.0299585	14	0.876033	0.132351	0.0299585	14	0.858209	0.152908	0.0301348	18
2011	失访	BM100637 /1010714	0	0	2	1	1	1	2	1	张华宣	1		2	54	2	4	0	0	2	0	0	1	1	N	1	4	1	228	骨髓	CD5+		CD5(+)弥
漫较弱，其中有强阳性细胞散在；CD23(-), CD10(-), CD21(偶小灶)；
CD30(-), ALK-1(-), Bcl6(-), CD138(-), MUM1(++)呈片状大细胞(+)；
CyclinD1(+)散在小灶(少),Ki67(>90%)；Bcl-2(+++)。
EB病毒原位杂交：EBERs(-)。	1	0.895652	0.110203	0.0285077	12	0.891473	0.11488	0.027386	14	0.891473	0.11488	0.027386	14	0.891473	0.11488	0.027386	14	0.891473	0.11488	0.027386	14	0.891473	0.11488	0.027386	14	0.896552	0.109199	0.0282762	12	0.890625	0.115832	0.0275868	14	0.858209	0.152908	0.0301348	19	0.876033	0.132351	0.0299585	15	0.876033	0.132351	0.0299585	15	0.858209	0.152908	0.0301348	19
2011	存活	324138	2	0	2	2	2	1	64	0	张磊	1	92	2	77	1	1	1	0		0	0	1	0	老年EBV+	0	2	1	165	无	老年EBV+		CD20(+), CD3(-), CD30(-), CD15(-), ALK(-), bcl6(+), CD10(-),					73				14				14
2011	存活	418359	1	0	1	2	1	1	84	0	张跃中	1	84	1	50	2	4	0	3	2	0	1	3	3	N	0	3	2	335	心包	CD5+			3				19				77				77
2011	存活	382192	1	0	2	2	1	1	91	0	张运通	1	101	2	69	2	4	0	0	3	1	0	2	1	老年EBV+	0	3	1	174	回盲部	老年EBV+	胃肠道						73				78				78
2011	y	333918	0	1	2	1	1	2	4	1	郑巩	1	4	2	82	2	3	1	0	3	1		NA		N	0	3	1	无	无	nos		全喉切除标本10.5x6.5x4.5cm，附甲状腺组织8x4x2cm，以及皮肤组织2.5x2x1cm。切开全喉于左侧声门及声门下见肿物5x3x2cm，表面粘膜尚完整光
滑；切面见肿瘤灰白，质细软，侵犯喉左前壁，穿透软骨达肌肉组织及甲状腺；并侵犯后壁，与喉外软组织融合；右侧未见累及。另有右侧颈部组织4x3x2cm，以及左侧颈部组织3x1x1cm。
镜下：肿瘤细胞为大细胞，胞浆丰富，嗜碱性，胞核圆形或稍不规则，呈中心母细胞样或免疫母细胞样，可见核仁。核分裂及凋亡易见，有大片坏死及纤维化。
免疫组化：CD20(+++), CD79a(+++), CD3(-), CD45RO(-), CD10(-), bcl-6(+), MUM1(+++), bcl-2(+++), Ki-67(>90%), CD138(-), CD30(-).
诊断：(全喉)非霍奇金淋巴瘤，弥漫大B细胞淋巴瘤。
- 肿瘤最大径5cm。
- 侵犯左侧声带，左侧声门下方喉前壁、后壁及喉外横纹肌等软组织
- 会厌舌面切缘及侧切缘未见肿瘤。
- 侵犯甲状腺。
- 皮肤未受侵犯。
- (右颈)淋巴结受累及(6/6)，但涎腺未受侵犯。
- (左颈)淋巴结受累及(3/3)。
	3	0.86087	0.149812	0.0322724	16	0.852713	0.159332	0.0312024	19	0.852713	0.159332	0.0312024	19	0.852713	0.159332	0.0312024	19	0.852713	0.159332	0.0312024	19	0.852713	0.159332	0.0312024	19	0.862069	0.14842	0.0320164	16	0.851562	0.160682	0.031425	19	0.820896	0.197359	0.0331242	24	0.842975	0.170818	0.0330749	19	0.842975	0.170818	0.0330749	19	0.820896	0.197359	0.0331242	24
2011	失访	243664	0.5	0	2	1	1	1	89	0	郑玉枝	2	>89	2	61	1	1	1	0	3	1		NA		N	0	3	2	无	小肠	NOS	胃肠道		0				73				77				77
2011	死亡	1006206	1	0	2	2	1	1	24	1	郑振声	1	24	2	65	1	1	1	0	3	1	1	2	1	N	0	3	1	502	脾	nos		CD20(+++), CD79a(+++), CD10(-), bcl-6(30%+)，MUM1(50%-60%+),
bcl-2(+++), CD30(-), ALK(-), CD138(-), CD23(-), CylinD1(-),
CD21(病灶区域FDC消失，仅边缘残留)，CD3及CD5(弥漫小细胞+)。	0	0.565217	0.570545	0.0462269	50	0.55814	0.583146	0.0437239	57	0.55814	0.583146	0.0437239	57	0.555837	0.58728	0.0438918	57	0.537896	0.62009	0.044191	59	0.529986	0.634905	0.0442434	60	0.540488	0.615283	0.0464427	53	0.525109	0.644149	0.044534	60	0.501493	0.690165	0.0435653	66	0.518027	0.657727	0.0455897	58	0.512397	0.668656	0.0454406	59	0.489877	0.7136	0.0433337	68
2011	存活	393828	2	0	2	2	2	1	96	0	钟楚珠	2	96	1	43	1	1	1	0	2	0		NA		N	0	3	1	无	胃	nos	胃肠道		0				73				15				15
2011	y	H100328/1004489	0	0	2	1	1	1	3	1	钟宏昌	1	3	2	64	2	4				0	1	5	3	N	0	1	2	310	T10椎体、睾丸	nos		CD20(+++), CD79a(+++), CD10(-), MUM1(+++), CD138(-), Bcl-6(+),
Bcl-2(+++), CD3(-), CD5(-), CD30(-), ALK-1(-),
CyclinD1(-), CD21(-), CD23(-), Ki-67(100%+)。		0.869565	0.139762	0.031405	15	0.860465	0.150282	0.030508	18	0.860465	0.150282	0.030508	18	0.860465	0.150282	0.030508	18	0.860465	0.150282	0.030508	18	0.860465	0.150282	0.030508	18	0.87069	0.13847	0.0311544	15	0.859375	0.15155	0.0307268	18	0.828358	0.18831	0.0325738	23	0.85124	0.161062	0.0323502	18	0.85124	0.161062	0.0323502	18	0.828358	0	0	0
2011	存活	357287、376108	0	0	2	1	1	1	42	1	周健锋	1	112	1	28	2	4	0	0	3	1		NA		NA	0	2	2	无	结肠、脾、肝	NA							73				78				78
2011	死亡	300855	2	0	1	2	2	1	84	1	朱孔年	1	84	2	51	1	1				0	0	0	0	N	0	2	1	134	胃	NOS	胃肠道			0.48951	0.714349	0.086283	19	0.352	1.04412	0.111817	15	0.352	1.04412	0.111817	15	0.384615	0.955511	0.107558
2011	存活	421019	0	0	2	1	1	1	85	0	邹林千	1	85	2	63	1	2	1	0	2	0	0	1	0	N	0	2	1	151		NOS			0				73				77				77
[truncated: 57 more columns]
